# Supplementary material for: Delivery room intubation and severe intraventricular hemorrhage in extremely preterm infants without low Apgar scores: A Japanese retrospective cohort study
Source: Sci Rep. 2023 Sep 11;13:14990. doi: 10.1038/s41598-023-41010-x (PMC10495461; doi:10.1038/s41598-023-41010-x)
Supplement: Supplementary file 4 — Supplementary Information 4. [file 41598_2023_41010_MOESM4_ESM.xlsx]

## Sheet: 参加施設リスト全
Contact Dr	Hospital	City
Takashi Nasu	Obihiro Kosei Hospital	Obihiro
Yukiteru Tachibana	Abashiri Kosei Hospital	Abashiri
Ayumu Noro	JCHO Hokkaido Hospital	Sappro
Yosuke Kaneshi	Kushiro Red Cross Hospital	Kushiro
Masato Mizushima	Sapporo City Hospital	Sapporo
Yusuke Ohkado	Tomakomai Chity Hospital	Tomakomai
Mika Nakajima	Hakodate Central Hospital	Hakodate
Toshihiko Mori	NTT East Sappro Hospital	Sapporo
Ken Nagaya	Asahikawa Medical University	Asahikawa
Masaru Shirai	Asahikawa Kosei Hospital	Asahikawa
Toru Ishioka	Engaru Kosei Hospital	Engaru
Toshiya Saito	Iwamizawa City Hospital	Iwamizawa
Masaki Kobayashi	Sapporo Prefecture Medical University	Sapporo
Nobuhiro Takahashi	Tenshi Hospital	Sapporo
Tatsuro Satomi	Nikko Kinen Hospital	Sapporo
Eiki Nakamura	Nayoro City Hospital	Nayoro
Tomofumi Ikeda	Aomori Prefecture Central Hospital	Aomori
Genichiro Sotodate	Iwate Medical University	Morioka
Mari Ishii	Iwate Prefecture Kuji Hospital	Kuji
Toru Huchimukai	Iwate Prefecture Ohfunato Hospital	Ofunato
Takahide Hosokawa	Iwate Prefecture Ninohe Hospital	Ninohe
Rikio Suzuki	Sendai City Hosptial	Sendai
Masatoshi Sanjo	Sendai Red Cross Hospital	Sendai
Michiya Kudo	Osaki City Hospital	Osaki
Takushi Hanita	Tohoku University	Sendai
Hirokazu Arai	Akita Red Cross Hospital	Akita
Masato Ito	Akita University	Akita
Satoshi Niwa	Odate City Hosptal	Odate
Masanari Kawamura	Hiraka General Hospital	Hiraka
Satoshi Watanabe	Yamagata Prefecture Central Hospital	Yamagata
Yousuke Sudo	Yamagata University	Yamagata
Hiroshi Yoshida	Tsuruoka City Shonai Hospital	Tsuruoka
Tsutomu Ishii	National Fukushima Hospital	Sukagawa
Takashi Imamura	Takeda General Hospital	Aizuwakamatsu
Maki Sato	Fukusima Prefecture Medical University	Fukushima
Yoshiya Yukitake	Ibaraki Children's Hospital	Mito
Yayoi Miyazono	Tsukuba University	Tsukuba
Goro Asada	Tsuchiura Kyodo Hospital	Tsuchiura
Yumi Kono	Jichi Medical University	Oyama
Yasuaki Kobayashi	Ashikaga Red Cross Hospital	Ashikaga
Hiroshi Suzuki	Dokkyo Medical University	Shimotugagun
Yasushi Oki	Kiryu Kosei General Hospital	Kiryu
Kenji Ichinomiya	Gunma Prefecture Children's Hospital	Maebashi
Toru Fujiu	Gunma University	Maebashi
Hideaki Fukushima	Ohta General Hospital	Ota
	National Nishisaitama Central Hospital	Tokorozawa
Tetsuya Kunikata	Saitama Medical University	Iruma
Kazuhiko Kabe	Saitama Medical University Medical Center	Kawagoe
Masaki Shimizu	Saitama Prefecture Children's Hospital	Omiya
Shigeharu Hosono	Jichi Medical University Saitame Medical Center	Omiya
Chika Morioka	Kawaguchi City Medical Center	Kawaguchi
Motoichiro Sakurai	Kameda General Hospital	Kameda
Hiroshi Matsumoto	Asahi Central Hospital	Asahi
Naoto Nishizaki	Juntendo University Urayasu Hospital	Urayasu
Satoshi Toishi	Narita Red Cross Hospital	Narita
Harumi Otsuka	Chiba City Kaihin Hospital	Chiba
Masahiko Sato	Tokyo Women's Medical University Yachiyo Medical Center	Yachiyo
Nozomi Ishii	Aiiku Hospital	Minato
Kenichiro Hosoi	Kyorin Univesrity	Mitaka
Keiji Goishi	National International Medical Center	Shinjuku
Yuji Ito	National Center for Child Health and Development	Setagaya
Kyone Ko	Sanikukai Hospital	Sumida
Hiromichi Shoji	Juntendo University	Bunkyo
Atsuo Miyazawa	Showa University	Shinagawa
Rinshu Shimabukuro	Saint Luku Hospital	Chuo
Naoki Ito	Teikyo University	Itabashi
Ken Masunaga	Tokyo Metropolitan Otsuka Hospital	Toshima
Reiko Kushima	Tokyo Metropolitan Bokuto Hospital	Sumida
Sakae Kumasaka	Tokyo Katsushika Red Cross Perinatal Center	Katsushika
Manabu Sugie	Tokyo Medical and Dental University	Bunkyo
Daisuke Haruhara	Tokyo Medical University	Shinjuku
Masahiro Kobayashi	Tokyo Jikei Medical University	Minatoku
Satsuki Kakiuchi	Tokyo Women's Medical University	Shinjuku
Riki Nishimura	Tokyo University	Bunkyo
Kaoru Okazaki	Tokyo Metropolitan Children's Medical Center	Fuchu
Hitoshi Yoda	Toho University	Ota
Atsushi Nakao	Japan Red Cross Hospital	Shibuya
Ichiro Morioka	Nihon University	Itabashi
Daisuke Ogata	Yokohama City Hospital	Yokohama
Fumihiko Ishida	Yokohama City University Medical Center	Yokohama
Daisuke Nishi	Yokohama Rosai Hospital	Yokohama
Miho Sato	Yokosuka Kyosai Hospital	Yokosuka
Ayako Fukuyama	Yokohama Medical Center	Yokohama
Kuriko Nakamura	Saiseikai Eastern Yokohama Hospital	Yokohama
Kanji Ogo	Odawara City Hospital	Odawara
Katsuaki Toyoshima	Kanagawa Children's Medical Center	Yokohama
Isamu Hokuto	St. Marianna Medical University	Kawasaki
Maha Suzuki	St. Mariana Medcial University Yokohama City Seibu Hospital	Yokohama
Atsushi Uchiyama	Tokai University	Isehara
Yoshio Shima	Nippon Medical School Musashi Kosugi Hospital	Kawasaki
Hidehiko Nakanishi	Kitasato University Hospital	Sagamihara
Atsuchi Nemoto	Yamanashi Prefecture Central Hospital	Kofu
Akira Shimazaki	National Shinshu Ueda Medical Center	Ueda
Tatsuya Yoda	Saku General Hospital	Saku
Yukihide Miyosawa	Shinshu University	Matsumoto
Takehiko Hiroma	Nagano Children's Hospital	Azumino
Yosuke Shima	Iida City Hospital	Iida
Gen Kuratsuji	Niigata Central Hospital	Niigata
Yoshhisa Nagayama	Niigata City Hospital	Niigata
Tohei Usuda	Nigata University	Niigata
Rei Kobayashi	Nagaoka Red Cross Hospital	Nagaoka
Hiroaki Imamura	Koseiren Takaoka Hospital	Takaoka
Takeshi Hutani	Toyama Prefectural Central Hospital	Toyama
Taketoshi Yoshida	Toyama University	Toyama
Azusa Kobayashi	Kanazawa Medical University	Kanazawa
Kazuhide Ohta	Kanazawa Medcial Center	Kanazawa
Shuya Nagaoki	Kanazawa University	Kanazawa
Yasuhisa Ueno	Ishikawa Prefectural Central Hospital	Kanazawa
Toru Ando	Tsuruga City Hospital	Tsuruga
Ritsuyo Taguchi	Fukui Prefectural Hospital	Fukui
Takashi Okuno	Fukui University	Fukui
Hiroshi Yamamoto	Gifu Prefectural Medical Center	Gifu
Takeshi Arakawa	Gifu Prefecture Tajimi Hospital	Tajimi
Shinji Usui	Takayama Red Cross Hospital	Takayama
Yasushi Uchida	National Nagara Medical Center	Nagara
Takashi Tachibana	Oogaki City Hospital	Oogaki
Tokuso Murabayashi	Numazu City Hospital	Numazu
Tadayuki Kumagai	Yaizu City Hospital	Yaizu
Shigeru Oki	Seirei Hamamatsu Hospital	Hamamatsu
Reiji Nakano	Shizuoka Children's Hospital	Shizuoka
Taizo Ueno	Shizuoka Saiseikai Hospital	Shizuoka
Mitsuhiro Ito	Fujieda City Hospital	Fujieda
Masami Shirai	Iwata City Hospital	Shizuoka
Akira Oishi	Hamamatsu Medical University	Hamamatsu
Hikaru Yamamoto	Toyota Memorial Hospital	Toyota
Hiroshi Takeshita	Aichi Medical University	Nagoya
Yuichi Kato	Anjokosei Hospital	Anjo
Masashi Hayashi	Okazaki City Hospital	Okazaki
Kuniko Ieda	Koritsu Tosei Hospital	Toyota
Koji Takemoto	Konankosei Hospital	Kona
Toshiyuki Ono	Komaki City Hospital	Komaki
Masashi Miyata	Fujita Medical University	Nagoya
Osamu Shinohara	Handa City Hospital	Handa
Yasunori Koyama	Toyohashi City Hospital	Toyohashi
Takahiro Muramatsu	Nagoya City Seibu Medical Cneter	Nagoya
Osuke Iwata	Nogoya Chity University	Nagoya
Akinobu Taniguchi	Nagoya University	Nagoya
Makoto Ohshiro	Nagoya Red Cross Daiici Hospital	Nagoya
Masanori Kowaki	Nagoya Red Cross Daini Hospital	Nagoya
Naoki Kamata	Ise Red Cross Hospital	Ise
Hiroshi Uchizono	National Mie Central Medical Center	Tsu
Kanemasa Maki	Yokkaichi City Hospital	Yokkaichi
Takahide Yanagi	Shiga Medical University	Otsu
Kenji Nakamura	Otsu Red Cross Hospital	Otsu
Masahito Yamamoto	Nagahama Red Cross Hospital	Nagahama
Jitsuko Ohira	Uji Tokushukai Hospital	Uji
Machiko Sawada	Kyoto Katusra Hospital	Kyoto
Kozue Shiomi	Kyoto City Hospital	Kyoto
Ryosuke Ryosuke Ryousuke Araki	Kyoto University	Kyoto
Daisuke Kinoshita	Kyoto Red Cross Daiichi Hospital	Kyoto
Ryuji Hasegawa	Kyoto Prefecture Medical University	Kyoto
Akira Nishimura	Kyoto Prefectural Medical University Nothern Hospital	Yosagun
Hiroshi Komatsu	National Maizuru Medical Center	Maizuru
Koji Nozaki	Mitubishi Kyoto Hospital	Kyoto
Shinsuke Adachi	Fukuchiyama City Hospital	Fukuchiyama
Toru Yamakawa	Japan Baptist Hospital	Kyoto
Masahiko Kai	Bell Land General Hospital	Sakai
Hiroshi Sumida	Rinku General Hospital	Izumisano
Hirotaka Minami	Takatuski General Hospital	Takatsuki
Kenji Mine	Kansai Medical University	Hirakata
Reiko Negi	National Cerebral and Cardiovascular Center	Suita
Satoru Ogawa	Saiseikai Suita Hospital	Suita
Ryoko Yoshinare	Hannan Central Hospital	Hannan
Yasuyuki Tokunaga	Toyonaka City Hospital	Toyonaka
Kiyoaki Sumi	Aizenbashi Hospital	Osaka
Akihiro Takatera	Chifune Hospital	Osaka
Atsushi Ogihara	Osaka Medical University	Takatsuki
Satoshi Onishi	Osaka Metropolitan University	Osaka
Taho Kim	Osaka City Sumiyoshi Hospital	Osaka
Hiroyuki Ichiba	Osaka City General Hospital	Osaka
Misao Yoshii	Osaka Red Crsoo Hospital	Osaka
Hidetoshi Taniguchi	Osaka University	Suita
Yoshio Kusumoto	Osaka General Medical Center	Osaka
Yosuke Imanishi	Osaka Women's and Children's Hospital	Izumi
Hiroshi Mizumoto	Kitano Hospital	Osaka
Yae Michinomae	Yao City Hospital	Yao
Makoto Nabetani	Yodogawa Christian Hospital	Osaka
Takeshi Morisawa	Kakogawa City Hospital	Kakogawa
Masaaki Ueda	Toyooka General Hospital	Toyooka
Takahiro Okutani	Saiseikai Hyogo Hospital	Kobe
Masaru Yamakawa	Kobe City Medical Center Central Hospital	Kobe
Kazumichi Fujioka	Kobe University	Kobe
Tomoaki Ioroi	Himeji Red Cross Hospital	Himeji
Takeshi Utsunomiya	Hyogo Medical University Hospital	Nishinomiya
Seiji Yoshimoto	Kobe Children's Hospital	Kobe
Tamaki Ohashi	Hyogo Prefectural Awaji Medical Center	Sumoto
Toshiya Nishikubo	Nara Prefecture Medical University	Kashiwara
Ken Kumagaya	Wakayama Prefecture Medical University	Wakayama
Akiko Tamura	Tottori Prefectural Central Hospital	Tottori
Masumi Miura	Tottori University	Yonago
Yuki Hasegawa	Matsue Red Cross Hospital	Matsue
Rie Kanai	Shimane Prefectural Central Hospital	Izumo
Kei Takemoto	Okayama Red Cross Hospital	Okayama
Misao Kageyama	National Okayama Medical Center	Okayama
Takashi Nakano	Kawasaki Medical University	Kurashiki
Hironobu Tokumasu	Kurashiki Central Hospital	Kurashiki
Moriharu Sugimoto	Tsuyama Central Hospital	Tsuyama
Rie Fukuhara	Hiroshima Prefectural Hospital	Hiroshia
Yutaka Nishimura	Hiroshima City Central Hospital	Hiroshia
Seiichi Hayakawa	Hiroshima University	Hiroshima
Yasuhiko Sera	National Kure Medical Center	Kure
Masahiro Tahara	Tsuchiya General Hospital	Hiroshima
Shinosuke Fukunaga	Saiseikai Shimonoseki General Hospital	Shimonoseki
Keiko Hasegawa	Yamaguchi Prefecture Medical Center	Hofu
Kazumasa Takahashi	Yamaguchi University	Ube
Hiroshi Tateishi	Tokuyama Central Hospital	Tokuyama
Tomomasa Terada	Tokushima Prefecture Central Hospital	Tokushima
Takashi Yamagami	Tokushima City Hospital	Tokushima
Takahiko Saijo	Tokushima University	Tokushima
Kosuke Koyano	Kagawa University	Kida
Toru Kuboi	Shikoku Medical Center for Children and Adults	Zentsuji
Osamu Matsuda	Ehime Prefectural Imabari Hospital	Imabari
Shinosuke Akiyoshi	Ehime Prefectural Cntral Hospital	Matsuyama
Takahiro Motoki	Uwajima City Hospital	Uwajima
Yoichi Kondo	Matsuyama Red Cross Hospital	Matsuyama
Yusei Nakata	Kochi Health Science Center	Kochi
Hideaki Harada	Kurume University	Kurume
Masayuki Ochiai	Kyushu University	Fukuoka
Toshinori Nakashima	National Kokura Medical Center	Kitakyushu
Toshiharu Hikino	National Kyushu Medical Center	Fukuoka
Shutaro Suga	University of Occupational and Environmental Health Japan	Kitakyushu
Mitsuaki Unno	Saint Maria Hospital	Kurume
Hiroshi Kanda	Iizuka Hospital	Iizuka
Yasushi Takahata	Fukuoka City Children's Hospital	Fukuoka
Hiroyasu Kawano	Fukuoka University	Fukuoka
Takayuki Kokubo	Kitakyushu City Hospital	Kitakyushu
Toshimitsu Takayanagi	National Saga Hospital	Saga
Mikio Aoki	National Nagasaki Medical Center	Nagasaki
Muneichiro Sumi	Saseho City Hospital	Saseho
Fumiko Kinoshita	Nagasaki City Hospital	Nagasaki
Tsutomu Ogata	Nagasaki University	Nagasaki
Naoki Fukushima	Almeida Memorial Hospital	Oita
Kei Inomata	Kumamoto City Hospital	Kumamoto
Masanori Iwai	Kumamoto University	Kumamoto
Koichi Iida	Oita Prefectural Hospital	Oita
Mitsushi Goshi	Nakatsu City Hospital	Nakatsu
Yuki Kodama	Miyazaki University	Miyazaki
Shuichi Yanagibe	National Miyakonojo Hospital	Miyakonojo
Yuko Maruyama	Imakyure General Hospital	Kagoshima
Chie Ishihara	Kagoshima City Hospital	Kagoshima
Yoriko Kisato	Okinawa Prefectural Central Hospital	Uruma
Tatsuo Oshiro	Okinawa Prefectural Nanbu Medical Center/Nanbu Child Medical Center	Shimajiri
Kazuhiko Nakasone	Okinawa Red Cross Hospital	Naha
Asao Yara	Naha City Hospital	Naha
